# Supplementary material for: Deathly Accidents While High-Altitude Mountaineering in the Swiss Alps—An Observational Analysis from 2009 to 2021
Source: Int J Environ Res Public Health. 2022 Sep 30;19(19):12498. doi: 10.3390/ijerph191912498 (PMC9566316; doi:10.3390/ijerph191912498)
Supplement: Supplementary file 1 [file ijerph-19-12498-s001.zip]

Archive with 1 entries (1 files):
- ijerph-1922263-supplementary.pdf
